# Supplementary material for: HOXB9 Overexpression Confers Chemoresistance to Ovarian Cancer Cells by Inducing ERCC-1, MRP-2, and XIAP
Source: Int J Mol Sci. 2023 Jan 8;24(2):1249. doi: 10.3390/ijms24021249 (PMC9865712; doi:10.3390/ijms24021249)
Supplement: Supplementary file 1 [file ijms-24-01249-s001.zip]

Archive with 1 entries (1 files):
- ijms-2131022-supplementary.pdf
